# Supplementary material for: nucleAIzer: A Parameter-free Deep Learning Framework for Nucleus Segmentation Using Image Style Transfer
Source: Cell Syst. Author manuscript; Available in PMC 2021 Jul 1. (PMC8247631; doi:10.1016/j.cels.2020.04.003)
Supplement: Data S2 [file NIHMS1679566-supplement-Data_S2.zip]

Archive with 2 entries (1 files):
- supplementary_software/CPinstall/
- supplementary_software/pipelines/suppSoftware3_otherMethods_with_doc.zip
