# Supplementary material for: nucleAIzer: A Parameter-free Deep Learning Framework for Nucleus Segmentation Using Image Style Transfer
Source: Cell Syst. Author manuscript; Available in PMC 2021 Jul 1. (PMC8247631; doi:10.1016/j.cels.2020.04.003)
Supplement: Data S1 [file NIHMS1679566-supplement-Data_S1.zip]

Archive with 2 entries (2 files):
- histologyImageSetwMasks.zip
- histologyImageSet.zip
